# Supplementary material for: Melatonin and Glycine Reduce Uterus Ischemia/Reperfusion Injury in a Rat Model of Warm Ischemia
Source: Int J Mol Sci. 2021 Aug 4;22(16):8373. doi: 10.3390/ijms22168373 (PMC8394613; doi:10.3390/ijms22168373)
Supplement: Supplementary file 1 [file ijms-22-08373-s001.zip]

Archive with 2 entries (2 files):
- Supplementary Figure S1.pdf
- Supplementary Information.pdf
